# Supplementary material for: Ultrasound Features and Clinical Outcome of Patients with Ovarian Masses Diagnosed during Pregnancy: Experience of Single Gynecological Ultrasound Center
Source: Diagnostics (Basel). 2023 Oct 18;13(20):3247. doi: 10.3390/diagnostics13203247 (PMC10606809; doi:10.3390/diagnostics13203247)
Supplement: Supplementary file 1 [file diagnostics-13-03247-s001.zip]

Archive with 1 entries (1 files):
- diagnostics-2575335-supplementary.pdf
